# Supplementary material for: Classification of white blood cells (leucocytes) from blood smear imagery using machine and deep learning models: A global scoping review
Source: PLoS One. 2024 Jun 17;19(6):e0292026. doi: 10.1371/journal.pone.0292026 (PMC11182552; doi:10.1371/journal.pone.0292026)
Supplement: S1 Dataset — (XLSX) [file pone.0292026.s003.xlsx]

## Sheet: Sheet1
Sr. No	Title	Journal	Year	Datasets	No. of images	Architecture	Accuracy	Sensitivity	Specificity
							(%)	(%)	(%)
1	Pragmatic medical image analysis and deep learning: An emerging trend	Advancement of Machine Intelligence in Interactive Medical Image Analysis	2020	Kaggle	12500	ANN	0.98	-	-
2	Deep semantic segmentation of natural and medical images: A review	Artificial Intelligence Review	2020	BCCD, LISC, Kaggle	349, 10,000,12500	Deep Learning Model (CNN)	0.92	0.91	-
3	A learning-based similarity fusion and filtering approach for biomedical image retrieval using SVM classification and relevance feedback	IEEE Trans. Inf. Technol. Biomed	2011	Publicly Available dataset	5000 biomedical images	SVM	0.9	0.8	0.92
4	Computer-aided diagnosis in the era of deep learning	Med. Phys	2020	Private dataset	1500 blood cell images	Deep convolutional Neural Network	0.82	-	-
5	A hybrid computer-aided-diagnosis system for prediction of breast cancer recurrence (HPBCR) using optimized ensemble learning	Computational and Structural Biotechnology Journal	2017	Private dataset	1085 patients	HPBCR, SVM, Decision Tree, MLP	0.95	0.9	-
6	Computer aided system for leukocytes classification and segmentation in blood smear images	International Conference on Frontiers of Information Technology	2016	Private Dataset	100 images 960 × 1080 pixels	Support Vector Machine	0.957	0.93	0.9
7	Contrast enhanced medical MRI evaluation using tsallis entropy and region growing segmentation	Journal of Ambient Intelligence and Humanized Computing	2018	Private dataset	1000 blood cell images	Bat Algorithm and Tsallis based thresholding, Principal Component Analysis	0.9773	0.9827	0.9772
8	Leukocyte classification based on spatial and spectral features of microscopic hyperspectral images	Optics & Laser Technology	2019	Private Dataset	-	Support Vector Machine	0.92	-	-
9	A novel algorithm for segmentation of leukocytes in peripheral blood	Biomedical Signal Processing and control	2018	Kaggle	12,500 images	Step wise averaging thresholding model	0.9375	-	-
10	Computer aided solution for automatic segmenting and measurements of blood leucocytes using static microscope images	Journal of Medical Systems	2018	Private dataset	100 blood leucocytes microscope images	Support Vector Machine	0.953	0.9166	0.9656
11	Automatic thyroid nodule recognition and diagnosis in ultrasound imaging with the YOLOv2 neural network	World Journal of Surgical Oncology	2019	LISC	10000	YOLOv2 neural network	0.903	-	0.905
12	Comparison of traditional image processing and deep learning approaches for classification of white blood cells in peripheral blood smear images	Biocybernetics and Biomedical Engineering	2019	Private Dataset	40 leukocyte categories	CNN	0.99	-	-
13	Multi-grade brain tumor classification using deep CNN with extensive data augmentation	Journal of Computer Science	2019	Private Dataset	121 images	CNN	0.8738	96.12	88.41
14	White blood cells detection and classification based on regional convolutional neural networks	Medical Hypotheses	2020	Private Dataset	-	CNN	0.9952	-	-
15	Leukocytes classification and segmentation in microscopic blood smear: A resource-aware healthcare service in smart cities	IEEE Access	2017	Kaggle	12500	Support Vector Machine	0.943	-	-
16	Robust nucleus/cell detection and segmentation in digital pathology and microscopy images: A comprehensive review	IEEE Reviews in Biomedical Engineering	2016	BCCD, Kaggle	34912500	Watershed Algorithm, K-means	0.903	-	-
17	https://www.kaggle.com/datasets/paultimothymooney/blo			Kaggle dataset	12500	-	-	-	-
	od-cells.
18	A questionnaire to assess the relevance and credibility of	Value in Health	2014	Private Dataset	-	Traditional Machine Learning Methods	0.82	0.8	0.81
	observational studies to inform health care decision
	making: an ISPOR-AMCP-NPC Good Practice Task Force report. Value in health
19	Classification of leukocyte images using K-Means	6th	2016	Private Dataset	-	K-Means Clustering	0.67	-	-
	Clustering based on geometry features	International Annual Engineering Seminar (InAES)
20	Automatic classification of leukocytes using	IEEE	2017	Private Dataset	68/20	Naïve Bayes	0.8088	-	-
	morphological features and Naïve Bayes classifier	Reg. 10 Annu. Int. Conf. Proceedings/TENCON				Classifier
21	Blood Cell Segmentation from Microscopic Blood Images	2015 International	2015	Private Dataset	78 Giemsa stained thin blood images	K-means	0.955	-	-
		conference on Information Processing (ICIP), Puna,				clustering,
		India				global
						thresholding
22	Looking beyond the hype: applied AI and machine	Biomedicine	2019	Private dataset	-	CNN	0.7	-	-
	learning in translational medicine
23	Blood Cell Image Classification Based on	IEEE International Symposium	2011	Private	50 from erythrocytes, 91 from neutrophils, 9 from eosinophils, 10 from basophils, 20 from monocytes, 77 from lymphocytes, and 50 from thrombocytes	SVM	0.82	-	-
	Hierarchical SVM," 2011 IEEE International Symposium	on Multimedia		Dataset
	on Multimedia
24	White Blood Cell Classification Based on Shape and Deep Features	International Artificial Intelligence and	2019	Private Dataset	349 blood smear images	LSTM	0.8	-	-
		Data Processing Symposium (IDAP)
25	Classifying white blood cells using machine learning algorithms	International Journal of Engineering Research and Development		Private Dataset	350 blood smear images	Decision Tree Classifier	0.8	0.79	-
						Random Forest
						k-Nearest Neighbors (k-NN)
						Multinomial Logistic Regression (MLR)
						Naïve Bayes
						Support Vector Machine (SVM)
26	Leukocyte nucleus segmentation and recognition in color blood-smear images	IEEE International Instrumentation and	2012	Private Dataset	-	PCA, K-means	0.95	-	-
		Measurement Technology Conference Proceedings
27	White Blood Cell Classification based on the	1ST IEEE Conference on Industrial	2006	Private Dataset	50 patterns of white blood cell	PCA	0.92	-	0.9
	Combination of Eigen Cell and Parametric Feature	Electronics and Applications, Singapore
	Detection
28	New segmentation and feature extraction algorithm for classification of white blood cells in peripheral smear images	IEEE Access	2021	Raabin-WBC, LISC, and BCCD	14,514 WBC,257, 349	K-mean Clustering Algorithm	0.9465	0.9714	1
29	White blood cells classification	IEEE 5th Middle East and Africa conference on biomedical	2020	LISC and MISP	-	CNN	0.966	0.967	0.911
	using convolutional neural network hybrid system	engineering (MECBME).
30	Optimized Binary Bat Algorithm for	Measurement	2019	Private Dataset	-	Binary Bat	0.973	-	-
	classification of White Blood Cells, Measurement					Algorithm
31	Cell morphology-based classification for red cells in blood smear images	Pattern Recognition	2014	Private Dataset	200 normal red cell images and 200 abnormal red cells	a hybrid neural network	0.8825	-	-
32	A comparison study between deep learning and conventional machine learning on white blood cells classification	International Conference on	2018	Kaggle	12500	CNN	0.995	-	-
		Orange Technologies (ICOT).
33	Classification of white blood cells using deep features	Applied Soft Computing	2020	Kaggle	12500	Alexnet, GoogleNet, ResNet50	0.9795	0.93	1
	obtained from Convolutional Neural Network models
	based on the combination of feature selection methods
34	WBCs-Net: type identification of white blood cells using convolutional neural network	Multimed Tools Appl	2021	Kaggle	12500	CNN	0.8667	-	-
35	Classification of human white	Journal of quantitative cell science		Private Dataset	-	DL CNN	0.856	-	0.99
	blood cells using machine learning for stain‐ free imaging
	flow cytometry
36	Application of ensemble artificial neural	Int. J. Comput. Syst. Eng	2018	Private Dataset	46 instances of eosinophils, 66 instances of polymorphs, 20 monocytes and 28 instances of lymphocyte	k-means clustering	0.95	-	-
	network for the classification of white blood cells using
	microscopic blood images
37	Automatic segmentation, counting, size determination and classification of white blood cells	Measurement	2014	Private Dataset	-	PCA	0.92	-	-
38	A framework for white blood cell segmentation in microscopic blood images using digital	Biol. Procedures Online	2009	Private Dataset	55 white blood cells	digital image processing algorithms	0.92	0.9	0.89
	image processing
39	White blood cell classification and	3rd International Conference on Control and Robotics	2018	Private Dataset	178 WBC from 21 blood smear images	CNN	0.9663	0.8918	0.9785
	counting using convolutional neural network	Engineering (ICCRE),
40	Combining Convolutional Neural Network with Recursive Neural	IEEE	2018	BCCD	12444	CNN–RNN framework	0.9079	-	-
	Network for Blood Cell Image Classification	Access
41	White Blood Cell Classification Using Convolutional Neural Network	Soft Computing and Signal Processing	2019	BCCD	352 microscopic images (21 Monocyte, 33 Lymphocyte, 207 Neutrophil, 88 Eosinophil, 3 Basophil)	CNN	0.96	-	-
42	Subclass Separation of White Blood Cell Images Using	Elektron. Ir	2019	Kaggle	12500	CNN,	0.9778	-	-
	Convolutional Neural Network Models	Elektrotechnika				LeNet, VGG-16, and AlexNet
43	Improved White Blood Cells Classification based on	J. Commun. Softw.	2020	Kaggle	12500	logistic regression, random forest, k-nearest neighbors (KNN) and linear discriminant analysis (LDA).	0.9703	0.93	-
	Pre-trained Deep Learning Models	Syst
44	Classification of white blood cells using deep features obtained from Convolutional Neural Network models based on the combination of feature selection methods	Appl. Soft	2020	Kaggle	12500	Alexnet, GoogleNet, ResNet50	0.9775	-	-
		Comput
45	Classification of white blood cells using weighted	Artificial Cells, Nanomedicine, and Biotechnology	2021	BCCD	375	TWO-DCNN	0.9575	0.945	0.93
	optimize deformable convolutional neural networks
	convolutional neural networks
46	A fuzzy based classifier for diagnosis of acute lymphoblastic leukemia using blood smear image processing	Proc. 5th Iranian	2017	Private Dataset	32 blood smears	Image processing techniques	0.9375	-	-
		Joint Congr. Fuzzy Intell. Syst. (CFIS)
47	Intuitionistic fuzzy set and fuzzy mathematical	Signal, Image Video Process	2019	Private Dataset	-		0.9932	0.9941	-
	morphology applied to color leukocytes segmentation			collected from the CellaVision blog
48	Mutual information-based	Comput. Methods Programs Biomed	2019	blood smear images are considered from the AA-IDB2 database	-	Chronological SCA-based Deep CNN classifier	0.987	-	-
	hybrid model and deep learning for acute lymphocytic
	leukemia detection in single cell blood smear images
49	Event-oriented 3D convolutional	IEEE Access	2020	Private Dataset	-	3D-CNN	0.8253	-	-
	features selection and hash codes generation using PCA
	for video retrieval
50	A comparative study of deep learning techniques on frame level speech data classification	Circuits, Systems, and	2019	Private Dataset	-	DNN & CNN	0.9	-	-
		Signal Processing.
51	The impact of deep	Information Processing &	2019	Kaggle		Document REPRESENTATION	0.7	0.7023	0.7357
	learning on document classification using semantically	Management.			12500	Document CLASSIFICATION
	rich representations
52	A novel approach for multi-view action	Neurocomputing	2021	Private Dataset	-	LSTM	0.889	-	-
	recognition. Neurocomputing
53	An automatic nucleus	Expert Systems with	2020		-	CNN	0.9861	-	-
	segmentation and CNN model-based classification	Applications		BCCD
	method of white blood cell
54	White blood cell differential count of	PloS one	2017	Department of Laboratory Medicine, Seoul National University Hospital	total of 200 images with a pixel resolution of 1080 x 1330	CNN	0.9706	0.9713	0.9701
	maturation stages in bone marrow smear using dual-stage
	convolutional neural networks
55	Interpolative Leishman stained	Soft Computing	2010	Kaggle Dataset	12500	Leishman-stained model	0.9	-	-
	transformation invariant deep pattern
	classification for white blood cells
56	Recognition of peripheral blood cell images using	Computer methods and	2019		17,092 images of eight classes of normal peripheral blood cells was acquired using the CellaVision DM96 analyzer	CNN	0.96	0.86	-
	convolutional neural networks	programs in biomedicine
				PBC Dataset
57	White blood cell (WBC) counting analysis in	Measurement,	2018	ALL-IDB database	400 with the image resolution of 2592 × 1944	Otsu	0.9887	0.9687	0.991
	blood smear images using various color segmentation					thresholding
	methods					and watershed
						marker
58	A computer assisted method for leukocyte nucleus segmentation and recognition in blood smear images	J. Syst. Softw	2012	The blood smear images were collected at the China Medical University.		Otsu	0.98	-	-
					4080 × 3072 and depth of 24 bits color	thresholding
59	Robust leukocyte segmentation in blood microscopic images based on intuitionistic fuzzy divergence	Proc. 22nd	2015	Hematology–Oncology and BMT Research Center of Imam Khomeini hospital in Tehran, Iran, Leika microscope with 100x augmented lens and a Kodak Easy Share V803 camera with Kodak Retinar Aspheric, Canon PowerShot G5 camera (resolution is 2592 × 1944) using optical laboratory microscope	images were captured by a digital camera (Sony Model No. SSC-DC50AP) with BMP format in which the resolution is 720×576 pixels, each image has size of 3264×2448 pixels and depth of 24 bits per pixel, Microscopic images are saved in jpg format with 24-bit color depth	Fuzzy	0.98	-	-
		Iranian Conf. Biomed. Eng. (ICBME)				divergence
						threshold
60	Counting and	IEEE 1st Int. Conf. Power	2016	Private Dataset	The image dataset consists of 70 microscopic images of a blood smear	Adaptive	0.989
	classification of white blood cell using artificial neural	Electron., Intell. Control Energy Syst. (ICPEICES),				thresholding
	network (ANN)
61	Segmentation	Comput. Math.	2016	ALL_IDB includes two subsets: ALL_IDB1 and ALL_IDB2	108 images containing about 39000 blood elements	Dual	0.9785
	of white blood cell from acute lymphoblastic leukemia	Methods Med				thresholding
	images using dual- threshold method
62	A spectral and morphologic method for white blood cell	Opt. Laser Technol	2016	Private Dataset	-	Spectral and	0.9
	classification					morphologic
63	A decision support system for acute leukemia classification based on digital microscopic images	Alexandria Eng. J	2018	Dataset, extracted under the supervision by an expert pathologist, from a local hospital	total dataset consisted of 757 images gathered from two datasets	K-mean	0.99157	0.9952	0.99348
						clustering
64	A fuzzy based classifier for diagnosis of acute lymphoblastic leukemia	Proc. 5th Iranian	2017	got blood samples of patients diagnosed with Acute Lymphoblastic Leukemia and made blood smears		Simple	0.9375	-	-
	using blood smear image processing	Joint Congr. Fuzzy Intell. Syst. (CFIS)			-	thresholding
65	Intuitionistic fuzzy set and fuzzy mathematical	Signal, Image Video Process	2019	Private Dataset	300×300 color images	Fuzzy set	0.9932	-	-
	morphology applied to color leukocytes segmentation					algorithm
66	Mutual information-based	Comput. Methods Programs Biomed	2019	Private Dataset	-	Hybrid model	0.987	0.98	0.98
	hybrid model and deep learning for acute lymphocytic					based on
	leukemia detection in single cell blood smear images					Mutual
						Information
67	Leukocyte classification based on spatial	Opt. Laser Technol	2019	Private Dataset	-	SVM	0.983	-	-
	and spectral features of microscopic hyperspectral
	images
68	Computer aided system for leukocytes classification and	Proc. Int. Conf.	2016	Image dataset obtained from HMC hospital	-	SVM	0.986	0.962	0.985
	segmentation in blood smear images	Frontiers Inf. Technol. (FIT)
69	Recognition of	J. Med. Signals Sensors	2015	Private Dataset	-	k-means and support machine classifier	0.97	84.3	97.3
	acute lymphoblas- tic leukemia cells in microscopic
	images using k-means clustering and support vector
	machine classifier
70	A new acute leukemia-automated classification system	Comput. Methods Biomech. Biomed. Eng., Imag.	2018	Private Dataset	-	SVM	0.94	0.9577	0.9787
		Visualizat.
71	Automatic classification of leukocytes using	Proc. IEEE Region 10 Conf. (TENCON)	2016	Private Dataset	-	Naïve Bayes classifier	0.8099	-	-
	morphological features and Naïve bayes classifier
72	Image processing for detection of dengue virus based on	Proc. 13th Int.	2015	Private Dataset	-	Decision Tree	0.922	-	-
	WBC classification and decision tree	Conf. ICT Knowl. Eng.
73	Classification of acute lymphoblastic	Multimedia Tools Appl	2017	All-IDB	260	PCA-SVM	0.946	0.97	0.88
	leukemia using hybrid hierarchical classifiers
74	Decision tree and random forest	Biomed. Signal Process.	2019	Private	80 patients	Decision Tree	0.85	81.8	88.9
	models for outcome prediction in antibody incompatible	Control		Dataset	9 female and 31 male patients with average age 41.8 ± 11.6 years (range = 18–68 years)	and Random
	kidney transplantation					Forest
						classifier
75	Computer-aided acute lymphoblastic	AAdvances in Soft Computing and Machine Learn- ing in	2018	peripheral blood stain slides (Private Dataset)	-	K-NN	0.986	-	-
	leukemia diagnosis system based on image analysis	Image Processing
76	Scalable system for classification of white blood cells from Leishman stained blood stain images	J. Pathol. Informat	2013	peripheral blood stain slides	-	Naïve	0.9272	0.9	-
						Bayesian
						Classifier
77	Development of a robust algorithm for detection of	Multimedia Tools Appl	2019	ALL-IDB	555 images and 477 cropped images	ANN	0.99	99.4	0.9918
	nuclei of white blood cells in peripheral blood smear
	images
78	Counting and	IEEE 1st Int. Conf. Power	2016	70 microscopic images of a blood smear	90 leukocyte sampIes	ANN	0.989	-	-
	classification of white blood cell using artificial neural	Electron., Intell. Control Energy Syst. (ICPEICES)
	network (ANN)
79	A neural network-	Sci. World J.,	2014	CellaVision Competency Software Databases	450 white blood cell images	ANN	0.9911	0.973	0.982
	based approach to white blood cell
	classification
80	Cell morphology based	Pattern Recognit. Lett	2014	Private Dataset	200 normal red cell images and 200 abnormal red cells	Hybrid Neural	0.91	-	-
	classification for red cells in blood smear images					Network based
						Classifier
81	Application of ensemble artificial neural	Int. J. Comput. Syst. Eng	2018	160 Gismo-right stained peripheral white blood cells images	46 instances of eosinophils, 66 instances of polymorphs, 20 monocytes and 28 instances of lymphocyte	K-Means,	0.95	-	-
	network for the classification of white blood cells using					ensemble
	microscopic blood images					artificial neural
						network
82	Automatic segmentation,	Measurement	2014	Private Dataset	-	Neural	0.95	-	-
	counting, size determination and classification of white					Network
	blood cells					Classifier
83	A framework for white blood cell	Biol. Procedures Online	2009	Private Dataset	-	ANN	0.78	-	-
	segmentation in microscopic blood images using digital
	image processing
84	White blood cell classification and	3rd International Conference on Control and Robotics	2018	ALL-IDB database	350×236 up to 2592×1944	AlexNet	0.9663	0.9885	0.9961
	counting using convolutional neural network	Engineering (ICCRE), Nagoya
85	Combining	IEEE	2018	BCCD	12,444 blood cell-enhanced images (comprising 9,957 training data and 2,487 test data)	CNN and Recursive neural network	0.91	-	-
	Convolutional Neural Network with Recursive Neural	Access
	Network for Blood Cell Image Classification
86	White Blood	Soft Computing and Signal Processing	2019	BCCD	352 microscopic images (: 21 Monocyte, 33 Lymphocyte, 207 Neutrophil, 88 Eosinophil, 3 Basophil)	CNN	0.97	0.94	0.98
	Cell Classification Using Convolutional Neural
	Network
87	Subclass Separation of White Blood Cell Images Using	Elektron. Ir	2019		3,120 eosinophils, 3,102 lymphocytes, 3,091 monocytes, and 3,122 neutrophil images. The data set consists of a total of 12,435 images	CNN	0.9778	-	-
	Convolutional Neural Network Models	Elektrotechnika,
				Kaggle Dataset
88	Improved White Blood Cells Classification based on	J. Commun. Softw.	2020	BCCD, Kaggle	12,500 images, 3,120 images –2,500 for training, and 620 for testing	Pre-trained	0.9703	0.71	0.91
	Pre-trained Deep Learning Models	Syst.				Deep Learning
						Models
89	Classification of	Appl. Soft	2020		3.120 eosinophils, 3.102 lymphocytes, 3.091 monocytes, and 3.122 neutrophil	CNN	0.9795	98	97.75
	white blood cells using deep features obtained from	Comput		Kaggle Dataset
	Convolutional Neural Network models based on the
	combination of feature selection methods
90	Classification of white blood cells using weighted	Artif. Cells,	2021	BCCD Dataset	375 labelled images: 94 cases of EOS, 37 cases of LYM, 23 cases of MON, and 217 cases of NEU, 5 cases of BAS	CNN	0.96	-	-
	optimize deformable convolutional neural networks	Nanomedicine, Biotechnol.
	convolutional neural networks
91	Classification of lymphocytes,	SN Appl.	2021	Kaggle Dataset, LISC Dataset	12500, 992	Alex net-Google Net-SVM	99.73%,	98.75	-
	monocytes, eosinophils, and neutrophils on white blood	Sci
	cells using hybrid Alex net-Google Net-SVM
92	A large-scale benchmark	IEEE Trans.	2019	Private Dataset	-	CNN	0.9009	-	-
	for 3D human activity understanding	Pattern Anal. Mach. Intell.,				Architecture
						SSD and
						YOLOv3
93	White blood cells	Med. Hypotheses	2020	BCCD, LISC	totally 5000 images, were selected from these sets for training, 250 cells taken from each cell that made 1000 images totally	R-CNN	97.52	88.9	-
	detection and classification based on regional
	convolutional neural networks
94	Leukocyte Mask: An automated localization and	J. Biophotonics	2019	BCISC1 and LISC	300 sub-images of single WBC with size of 120 × 120 (176 neutrophils, 22 eosinophils, 1 basophil, 48 monocytes, and 53 lymphocytes); Dataset 2 consists of 100 color images with size of 300 × 300 (30 neutrophils, 12 eosinophils, 3 basophils, 18 monocytes and 37 lymphocytes)	ResNet50	0.98	-	-
	segmentation method for leukocyte in blood smear
	images using deep neural networks
95	Feature extraction using traditional image processing	Australas. Phys. Eng. Sci.	2019	OLYMPUS CX51 microscope under 100X magnification with 1600X1200 resolution from hematology laboratory in KMC hospital, Manipal, India	280 images from Leishman stained peripheral blood smears consisting of 26 lymphocytes, 28 monocytes, 67 neutrophils, 31 eosinophils, 32 basophils and 136 abnormal WBCs	Pre-train	0.989	0.986	98.7
	and convolutional neural network methods to classify	Med				AlexNet model
	white blood cells: A study
96	Recognition of peripheral blood cell images	Comput.	2019	eight classes of normal peripheral blood cells were acquired using the CellaVision DM96 analyzer		Pre train	0.962	-	-
	using convolutional neural networks	Methods Programs Biomed			17,092 images	convolutional
						neural network
97	Fine-grained leukocyte classification with deep residual	Comput. Methods	2018	microscopic image dataset	40 leukocyte categories	Deep Residual	0.7684	-	-
	learning for microscopic images	Programs Biomed				Learning
98	Detection of subtype blood cells using deep learning	Cognit. Syst. Res.,	2018	Public Kaggle Dataset	13K images	Double CNN	0.97	0.83	-
						model
99	Applying faster R-CNN for	Proc. IEEE Conf.	2017	Private Dataset	1300 fields of view consisting of around 100,000 individual cells	AlexNet and	0.72	-	-
	object detection on malaria images	Comput. Vis. Pattern Recognit				Fast R CNN
						Model
100	Microscopic blood smear	IEEE	2017	ALL-IDB	64000 blood cells and dataset	CNN, faster R	0.9471	95.42	99.27
	segmentation and classification using deep contour aware	Conf. Comput. Vis. Pattern Recognit. Workshops				CNN
	CNN and extreme machine learning	(CVPRW),
101	Leukemia diagnosis in	Eng. Appl. Artif. Intell	2018	Private Dataset	-	CNN model	0.992	99.2	-
	blood slides using transfer learning in CNNs and SVM for classification					with support
						vector machine
102	Automatic white blood cell	Proc. 10th Int. Conf. Mach. Vis.	2018		data consists of 12, 444 white blood cells with 3,120 Eosinophil, 3,103 Lymphocyte, 3,098 Monocyte, and 3,123 Neutrophil	Resnet and Inception	0.9946	99.89	-
	classification using pre-trained deep learning models:	(ICMV)		Private Dataset
	Resnet and inception
103	A deep learning-based framework for	Proc. 36th Annu. Int. Conf. IEEE Eng. Med. Biol. Soc	2014	Private Dataset	-	CNN	0.945	87.26	-
	accurate segmentation of cervical cytoplasm and nuclei
104	A fused CNN model for WBC detection with	Soft Comput	2019		12.494 images including 3.120 eosinophils, 3.108 lymphocytes, 3.095 monocytes, and 3.171 neutrophils	MRMR feature	0.9737	-	-
	MRMR feature selection and extreme learning					selection -ELM
	machine			BCCD Dataset		and CNN
105	Classification of acute	Microsc.	2018	Private Dataset	-	Deep CNN	0.9778	-	-
	lymphoblastic leukemia using deep learning	Res. Techn
106	Classification of leucocytes using	Proc. 7th Annu. World Conf. Soc. Ind.	2018	Private Dataset	9,957 images and tested on another dataset of 2,478 images	CNN with the	0.91	91	97
	convolutional neural network optimized through genetic	Syst. Eng.,				optimized
	algorithm					genetic method
107	Blob detection	Appl. Sci	2020	ALL-IDB1 and ALL-IDB2, and its images are in JPG format with 24-bit color depth	33 images have a 1712×13681712×1368 resolution, while the remaining images have a 2592×19442592×1944 resolution,	Pre trained	97.93	99.6	-
	and deep learning for leukemic blood image analysis					AlexNet
108	Deep transfer	Computers,	2020	Private Dataset	564 (282 healthy and 282 unhealthy) blood microscopic images	Pre trained	1	100	98.2
	learning in diagnosing leukemia in blood cells					CNN AlexNet
109	Combining	Med. Biol. Eng. Comput	2020		12,447 blood cells (2497 eosinophils, 2483 lymphocytes, 2478 monocytes, and 2499 neutrophils)	Generative	0.917	0.92	-
	DC-GAN with ResNet for blood cell image			BCCD		Adversarial
	classification,					Network and residual neural
110	Classification of white	Comput. Med.	2020	Private Dataset	4000–11,000 WBCs	Capsule	0.9686	92.5	98.6
	blood cells using capsule networks	Imag. Graph.				Networks
111	Faster R-CNN model with momentum	Proc. IEEE 2nd Global Conf. Life Sci. Technol.	2020	BCCD, LISC	12,453 JPEG images of leukocytes, Munich University Hospital, using 18,365 single-cell images	Faster Residual	0.8325	-	-
	optimizer for RBC and WBC variants classification	(LifeTech)				Neural
						Network
112	A hybrid deep learning architecture for leukemic B-lymphoblast classification		2019	ALL-IDB, ALL_IDB2		Hybrid DL	0.9617	95.17	98.58
						based model
113	WBCs- Net: type identification of white blood cells using	Multimed Tools Appl	2022	Kaggle	12500	CNN	0.9851	98.4	-
	convolutional neural network
114	Categorizing white blood cells by utilizing deep	Complex Intell.	2022	LISC, BCCD	12500, 349	CNN	0.9844	99.96	99.98
	features of proposed 4B-AdditionNet-based CNN	Syst.,
	network with ant colony optimization
115	An Efficient Multi-Level Convolutional Neural Network	Diagnostics,	2022	BCD, CBC, white blood cell dataset, Kaggle	100 annotated images, 360 blood smear images, 300 images, 12500 images	Multilevel	0.984	98.3	-
	Approach for White Blood Cells Classification					CNN
116	Leukocytes	Expert Systems with Applications	2022	BCCD	349	CNN	0.97	94	98
	Image Classification Using Optimized Convolutional
	Neural Networks
117	An approach to classify white blood cells using	Neural Comput &amp;	2022	LISC and BCCD	257, 349	CNN-PSO	0.992	94.56	98.78
	convolutional neural network optimized by particle	Applic
	swarm optimization algorithm
118	Diagnosis of Blood		2022	Private Dataset	15000 images	CNN	0.98	-	-
	Cells Using Deep Learning
119	Deep Learning Model for the	Computational Intelligence and Neuroscience	2022	Kaggle	12,444 images with the images of 3120 eosinophils, 3103 lymphocytes, 3098 monocytes, and 3123 neutrophils	DenseNet121	0.9884	0.9885	99.61
	Automatic Classification of White Blood Cells
120	A hybrid deep learning architecture for leukemic Lymphoblast classification	IEEE Access	2019	Private Dataset	-	VGG16, MobileNet	0.9661	0.985	0.9517
121	Deep learning for medical image processing: Overview, challenges and the future	Classification BioApps. Ithaca, NY, USA:		Private Dataset	-	CNN	0.9666	0.9618	0.9579
		Cornell Univ
122	Going deep in medical image analysis: Concepts,	IEEE	2019	Private Dataset	-	CNN	0.986	0.9	0.93
	methods, challenges, and future directions	Access
123	DeepReS: A deep learning-based video summarization strategy for resource-constrained industrial surveillance scenarios	IEEE Trans. Ind. Informat	2020	Kaggle Dataset	12500	LSTM, CNN	0.82	0.8	-
124	Multi-view summarization and activity	IEEE Internet Things J.,	2020	LISC	10000	CNN	0.987	0.94	92#
	recognition meet edge computing in IoT environments
125	An efficient deep learning framework for	IEEE	2020	Private Dataset	-	LSTM	0.82	-	-
	intelligent energy management in IoT networks	Internet Things J., early access
126	Efficient CNN based summarization of surveillance videos for resource-constrained devices	Pattern Recognit. Lett	2020	Private Dataset	-	CNN	0.79	-	-
127	Under- standing deep learning requires rethinking		2016	Private dataset	-	Neural Networks	95.2	-	-
	generalization
128	Let the deaf understand: Mainstreaming the	Proc. IEEE Int. Conf.	2017	Private dataset	1000		0.755
	marginalized in context with personalized digital media	Multi- media Expo Workshops (ICMEW),				CNN
	services and social needs
129	Toolk- its and libraries for deep learning	J.	2017	Private Dataset	-		0.79	-	-
		Digit. Imag
130	Cost-effective video summarization using deep CNN with hierarchical weighted fusion for IoT surveillance networks	IEEE	2020	LISC	10000	Deep CNN	-	-	-
		Internet Things J.,
131	Classification of leukemic b-lymphoblast cells from	ISBI C-NMC Challenge: Classification	2019	Kaggle, LISC	12500, 5000	ResNet18	0.824	0.874	-
	blood smear microscopic images with an attention-based	Cancer Cell Imaging. Springer
	deep learning method and advanced augmentation
	techniques
132	Attention-aware residual network based manifold learning for white blood cells classification	IEEE J. Biomed. Health Informat.,	2020	images collected from	10800 microscopic WBCs	Attention-aware Residual Network based Manifold Learning model (ARML)	0.953	-	-
		early access,		Shandong Shengli Hospital to train,
133	Leukocytes segmentation and classification in digital	4th International	2021	Kaggle	12500		97.5	-	-
	microscopic images	Conference on Computing & Information Sciences
		(ICCIS),
134	White blood cells classification using entropy-controlled deep features optimization	Diagnostics (Basel)	2023	Public Dataset	5000 synthetic images	deep	0.999	-	-
						convolutional
						generative
						adversarial
						network
135	A new ensemble learning approach	Sensors International.	2023	National Institutes of Health (NIH) for this research LHNCBC)	27,558 ​cell images	CNN	0.9792	-	-
	to detect malaria from microscopic red blood cell images
136	Classification of atypical white	Diagnostics	2023	AML Cytomorphology LMU) of leukocytes	18,365 single-cell images	CNN	0.997	-	-
	blood cells in acute myeloid leukemia using a two-stage	(Basel),
	hybrid model based on deep convolutional autoencoder
	and deep convolutional neural network
137	A Comparative Analysis for Leukocyte Classification Based on Various Deep Learning Models Using Transfer	In2023 4th International Conference for	2023	Kaggle	12515	Pre-trained	0.9976	-	-
	Learning	Emerging Technology (INCET)				inception v3
